# Supplementary material for: Pheomelanin pigment remnants mapped in fossils of an extinct mammal
Source: Nat Commun. 2019 May 21;10:2250. doi: 10.1038/s41467-019-10087-2 (PMC6529433; doi:10.1038/s41467-019-10087-2)
Supplement: Supplementary file 4 — Source Data [file 41467_2019_10087_MOESM4_ESM.xlsx]

## Sheet: Figure 1
				SSRL January 2012			Lateral Fossil
				High Z map
				20027b_hz_15
				Low Z map
				JAN12_20027B_LZ
				Sulfur maps
				JAN12_20027B_SORG1 (2472.5)
				JAN12_20027B_SORG2 (2475)
				JAN12_20027B_SORG3 (2478.5)
				JAN12_20027B_SORG4 (2481.4)

## Sheet: Figure 2
				SSRL January 2012
				Lateral Fossil
				Sulfur maps
				JAN12_20027B_SORG1 (2472.5)
				JAN12_20027B_SORG2 (2475)
				JAN12_20027B_SORG3 (2478.5)
				JAN12_20027B_SORG4 (2481.4)
				Dorsal Fossil
				jan12_17393_hz
				jan12_17393_hz_2_001
				JAN12_17393_LZ
				JAN12_17393_SORG1 (2472)
				JAN12_17393_SORG1 (2472)

## Sheet: Figure 3
			DLS
			2013-07-01
			Mighty Mouse	22408	mightymouse_S_exafs1	S XAS
			2014-07-01
			Loads of S standards, Zn eumelanin
			Extant Apodemus Mouse		34922		Extant_Apo_grey		S XANES
			Extant Apodemus Mouse		34923		Extant_Apo_dark		S XANES
			Extant albino Mouse (mus musculus)		34924		Extant_albino_mouse		S XANES
			Extant albino Mouse (mus musculus)		34925		Extant_albino_mouse		S XANES
			Extant albino Mouse (mus musculus)		34926		Extant_albino_mouse		S XANES
			Standards, unknowns, and scan numbers as input to Athena

## Sheet: Figure 4 & Table 1
				DLS
				2012-07-01
				3581 GZGW17393 Apodemus holotype
				3705-3719 (x15)	Mighty Mouse pt 1	Zn-EXAFS
				3754	Mighty Mouse Zn
				2013-07-01
				Mighty Mouse	22417	mightymouse_zn_exafs_1	Zn XAS
				Mighty Mouse	22418	mightymouse_zn_exafs_1	Zn XAS
				Mighty Mouse	22419	mightymouse_zn_exafs_1	Zn XAS
				Mighty Mouse	22420	mightymouse_zn_exafs_1	Zn XAS
				Mighty Mouse	22421	mightymouse_zn_exafs_1	Zn XAS
				Mighty Mouse	22422	mightymouse_zn_exafs_1	Zn XAS
				Mighty Mouse	22423	mightymouse_zn_exafs_1	Zn XAS
				Mighty Mouse	22424	mightymouse_zn_exafs_1	Zn XAS
				Mighty Mouse	22425	mightymouse_zn_exafs_1	Zn XAS
				Mighty Mouse	22426	mightymouse_zn_exafs_1	Zn XAS
				2014-07-01
				Loads of S standards, Zn eumelanin
				Extant Apodemus Mouse	35093		Extant_Apo_dark_EXAFS Zn
				Extant Apodemus Mouse	35094		Extant_Apo_dark_EXAFS
				Extant Apodemus Mouse	35095		Extant_Apo_dark_EXAFS
				Extant Apodemus Mouse	35096		Extant_Apo_dark_EXAFS
				Extant Apodemus Mouse	35097		Extant_Apo_dark_EXAFS
				Extant Apodemus Mouse	35098		Extant_Apo_dark_EXAFS
				Extant Apodemus Mouse	35099		Extant_Apo_dark_EXAFS
				Extant Apodemus Mouse	35100		Extant_Apo_dark_EXAFS
				Extant Apodemus Mouse	35101		Extant_Apo_dark_EXAFS

## Sheet: Table 2
					SSRL January 2012
					Point analyses
					Durango Apatite Mouse	JAN12_DURANGO_MOUSE
					Mouse Back Hair	JAN12_20027B_BACKHAIR
					Mouse matrix	JAN12_20027B_MATRIX1
					Mouse head	JAN12_20027B_HEAD
					Mouse Head hair	JAN12_20027B_HEADHAIR
					Mouse matrix 2	JAN12_20027B_MATRIX2
					Mouse frontleg	JAN12_20027b_FRONTLEG
					Durango apatite	JAN12_20027B_DUR_LZ
					Back (lumbar region) Fur	JAN12_20027B_FUR_LZ
					Ear base (lower/shorter ear)	JAN12_20027B_EAR1_LZ
					Ear2 tip (upper/longer ear)	JAN12_20027B_EAR2_LZ
					Skin/fur abnominal region	JAN12_20027B_SKIN1_LZ
					Plant (Grass blade)	JAN12_20027B_PLT_LZ
					Matrix	JAN12_20027B_MATRIX_LZ
					Caudal at break	JAN12_20027B_TAIL_LZ
					Left Tibia (distal end)	JAN12_20027B_TBA_LZ
					Dorsal fur (thoracic region)	JAN12_20027B_FUR2_LZ
					mouse matrix	JAN12_17393_MATRIX
					mouse fur 1 (edge)	JAN12_17393_FUR1
					mouse fur 2 (inner)	JAN12_17393_FUR2
					vertebrae	JAN12_17393_BONE1
					vertebrae	JAN12_17393_BONE2
					JAN12_17393_LZ
					Durango Apatite Before All Scans	JAN12_ LLEAF_DUR_LZ
					Mouse Skin	JAN12_17393_SKIN_LZ
					Mouse Belly Fur	JAN12_17393_FUR_LZ
					Mouse Femur	JAN12_17393_BONE_LZ
					Mouse Matrix	JAN12_17393_MAT_LZ
					SSRL Jan 2014
					Jan14_ginger_hair_HZ
					Jan14_ginger_hair1_HZ
					Jan14_ginger_hair2_HZ
					Jan14_gingerhair_lz
					Jan14_gingerhair1_lz
					Jan14_gingerhair2_lz
					Jan14_gingerhair3_lz
					Jan14_durango35_lz
					DLS July 2012
					3685-3700 (x16)	blonde hair
					3701-3702	Durango apatite
					3776	brunette
					3777	brunette
					DLS
					2014-07-01
					Extant Apodemus Mouse	vortex_snap_8990.mca	Extant_Apo_dark	SNAP
					Extant Apodemus Mouse	vortex_snap_8991.mca	Extant_Apo_dark	SNAP
					Extant Apodemus Mouse	vortex_snap_8992.mca	Extant_Apo_dark	SNAP
					Extant Apodemus Mouse	vortex_snap_8994.mca	Extant_Apo_dark	SNAP
					Extant Apodemus Mouse	vortex_snap_8995.mca	Extant_Apo_dark	SNAP
					Extant Apodemus Mouse	vortex_snap_8996.mca	Extant_Apo_dark	SNAP
					Extant albino Mouse (mus musculus)	vortex_snap_9009.mca	Extant_albino_mouse	SNAP
					Extant albino Mouse (mus musculus)	vortex_snap_9010.mca	Extant_albino_mouse	SNAP
					Extant albino Mouse (mus musculus)	vortex_snap_9011.mca	Extant_albino_mouse	SNAP
					DLS July 2014
					Durango LZ
						Durango			Extant Apodemus mouse				Extant Apodemus mouse				Extant Mus mouse
					8973	8974	8975		8990	8991	8992		8994	8995	8996		9009	9010	9011
